# Supplementary material for: Population dataset for 21 simple tandem repeat loci in the Akan population of Ghana
Source: Data Brief. 2020 May 22;31:105746. doi: 10.1016/j.dib.2020.105746 (PMC7262416; doi:10.1016/j.dib.2020.105746)
Supplement: Supplementary file 1 [file mmc1.xml]

<?xml version="1.0" encoding="utf-8" standalone="no"?>
<data>
  <datasets>
    <author>edinur@usm.my;edisin486@yahoo.com</author>
    <type>0</type>
    <dataset>
      <value>6</value>
      <reason>Other (please explain)</reason>
      <comments>Raw data are associated with the submitted DiB manuscript</comments>
    </dataset>
  </datasets>
</data>
