# Supplementary material for: Population dataset for 21 simple tandem repeat loci in the Akan population of Ghana
Source: Data Brief. 2020 May 22;31:105746. doi: 10.1016/j.dib.2020.105746 (PMC7262416; doi:10.1016/j.dib.2020.105746)
Supplement: Supplementary file 3 [file mmc3.xlsx]

## Sheet: Sheet1
										Population dataset of 21 simple tandem repeat loci in the Akan population of Ghana
Supplementary table 2
STR allele frequency data of the eight populations used for PCO mapping. The studied population is bold.
	TH01:4	TH01:5	TH01:5.3	TH01:6	TH01:6.3	TH01:7	TH01:7.3	TH01:8	TH01:9	TH01:9.3	TH01:10	TH01:11	D3S1358:9	D3S1358:11	D3S1358:12	D3S1358:13	D3S1358:14	D3S1358:15	D3S1358:15.2	D3S1358:16	D3S1358:16.2	D3S1358:17	D3S1358:18	D3S1358:19	VWA:11	VWA:13	VWA:14	VWA:15	VWA:16	VWA:17	VWA:18	VWA:19	VWA:20	VWA:21	D21S11:19	D21S11:20	D21S11:24	D21S11:24.2	D21S11:25	D21S11:25.2	D21S11:26	D21S11:27	D21S11:28	D21S11:28.1	D21S11:29	D21S11:29.2	D21S11:30	D21S11:30.2	D21S11:30.3
Akan (Ghana, n=109)	0	0.00917431	0	0.087156	0	0.518349	0	0.211009	0.100917	0.0550459	0.0183486	0	0	0	0.00458716	0	0.0642202	0.298165	0	0.426606	0	0.16055	0.0412844	0.00458716	0	0.0275229	0.0504587	0.279817	0.220183	0.220183	0.110092	0.0550459	0.0321101	0.00458716	0	0	0.00458716	0	0	0	0.00458716	0.0183486	0.302752	0	0.201835	0	0.165138	0.0137615	0
Yoruba (Nigeria, n=134 )	0	0.00373134	0	0.0970149	0.00373134	0.391791	0	0.276119	0.171642	0.0485075	0.00746269	0	0.00373134	0.00373134	0.00746269	0	0.108209	0.313433	0	0.350746	0	0.186567	0.0261194	0	0	0.0149254	0.0298507	0.261194	0.264925	0.182836	0.149254	0.0410448	0.0410448	0.0149254	0	0	0	0	0	0	0	0.0746269	0.291045	0	0.175373	0	0.123134	0.0186567	0
Igbo (Nigeria, n=128)	0	0	0	0.140625	0	0.441406	0.0117188	0.238281	0.121094	0.0390625	0.00390625	0.00390625	0	0.00390625	0.0078125	0.0117188	0.078125	0.238281	0	0.375	0	0.21875	0.0585938	0.0078125	0.0078125	0.0546875	0.0585938	0.242188	0.308594	0.140625	0.136719	0.0351562	0.015625	0	0	0	0	0	0	0	0	0.0664062	0.324219	0	0.117188	0	0.128906	0.015625	0
Hausa (Nigeria, n=102)	0	0	0	0.0882353	0	0.5	0	0.220588	0.117647	0.0588235	0.0147059	0	0	0	0.00490196	0.0196078	0.0735294	0.294118	0	0.348039	0.00490196	0.205882	0.0490196	0	0.00490196	0.00980392	0.0833333	0.20098	0.289216	0.205882	0.117647	0.0490196	0.0294118	0.00980392	0	0	0	0	0	0	0	0.0441176	0.294118	0	0.191176	0	0.142157	0.0147059	0
Saudi Arabia (n=528)	0.001	0	0	0.339	0	0.162	0	0.11	0.282	0.096	0.01	0.001	0	0	0	0.007	0.06	0.239	0.001	0.314	0.001	0.267	0.105	0.007	0	0.002	0.029	0.157	0.282	0.272	0.179	0.066	0.012	0.001	0	0	0	0	0	0	0	0.011	0.131	0	0.27	0	0.256	0.011	0
Chechens (Jordan, n=159)	0	0	0.003	0.355	0	0.17	0	0.16	0.126	0.176	0.009	0	0	0	0	0	0.038	0.245	0	0.264	0	0.217	0.233	0.003	0	0	0.145	0.097	0.255	0.167	0.255	0.066	0.006	0.009	0	0	0	0	0.013	0	0	0.019	0.091	0	0.258	0	0.186	0.028	0
Thais ( Thailand, n=249 )	0	0	0	0.1205	0	0.3112	0	0.0964	0.3213	0.0783	0.0723	0	0	0	0.002	0.01	0.0562	0.2912	0	0.3554	0	0.2189	0.0643	0.002	0	0	0.2108	0.0402	0.1506	0.2791	0.1928	0.1044	0.0221	0	0	0	0	0	0.004	0	0	0.006	0.0743	0.002	0.251	0.002	0.245	0.0482	0.004
Tijuana ( Mexico, n=403)	0.0025	0.0012	0.0012	0.2866	0	0.3474	0	0.0794	0.1055	0.1687	0.0074	0	0	0	0.0012	0.0112	0.0447	0.3995	0	0.3015	0	0.1439	0.0955	0.0025	0.0037	0.0012	0.062	0.0707	0.3623	0.2928	0.1427	0.0546	0.0099	0	0.0012	0.0012	0.0025	0.0012	0	0.0012	0	0.0099	0.0757	0	0.1998	0.0012	0.3102	0.0186	0
[truncated: 321 more columns]
